# Supplementary material for: Machine Learning Prediction of Treatment Response to Inhaled Corticosteroids in Asthma
Source: J Pers Med. 2024 Feb 25;14(3):246. doi: 10.3390/jpm14030246 (PMC10970828; doi:10.3390/jpm14030246)
Supplement: Supplementary file 1 [file jpm-14-00246-s001.zip]

Archive with 1 entries (1 files):
- jpm-2794626-supplementary.pdf
